# Supplementary material for: Cryo-ET and MD simulations reveal that dynein-2 is tuned for binding to the A-tubule of the ciliary doublet
Source: EMBO J. 2025 Nov 26;44(24):7677–701. doi: 10.1038/s44318-025-00648-1 (PMC12706001; doi:10.1038/s44318-025-00648-1)
Supplement: Supplementary file 4 — Source data Fig. 2 [file 44318_2025_648_MOESM4_ESM.zip]

Archive with 10 entries (8 files):
- Figure 2/
- Figure 2/.DS_Store
- __MACOSX/Figure 2/._.DS_Store
- Figure 2/2E/
- Figure 2/2E/raw_data_for_graph.xlsx
- __MACOSX/Figure 2/2E/._raw_data_for_graph.xlsx
- Figure 2/2E/.DS_Store
- __MACOSX/Figure 2/2E/._.DS_Store
- Figure 2/2E/gel_image.tif
- __MACOSX/Figure 2/2E/._gel_image.tif
