# Supplementary material for: Cryo-ET and MD simulations reveal that dynein-2 is tuned for binding to the A-tubule of the ciliary doublet
Source: EMBO J. 2025 Nov 26;44(24):7677–701. doi: 10.1038/s44318-025-00648-1 (PMC12706001; doi:10.1038/s44318-025-00648-1)
Supplement: Supplementary file 4 — Source data Fig. 2 [file 44318_2025_648_MOESM4_ESM.zip › Figure 2/2E/raw_data_for_graph.xlsx]

## Sheet: Sheet1
Raw data for graph
dynein1	dynein2
0.0606453	0.401961
0.0723012	0.369377
0.0831913	0.254729
