# Supplementary material for: Cryo-ET and MD simulations reveal that dynein-2 is tuned for binding to the A-tubule of the ciliary doublet
Source: EMBO J. 2025 Nov 26;44(24):7677–701. doi: 10.1038/s44318-025-00648-1 (PMC12706001; doi:10.1038/s44318-025-00648-1)
Supplement: Supplementary file 5 — Source data Fig. 3 [file 44318_2025_648_MOESM5_ESM.zip]

Archive with 43 entries (36 files):
- Figure 3/
- Figure 3/3E/
- Figure 3/3C/
- Figure 3/3D/
- Figure 3/.DS_Store
- __MACOSX/Figure 3/._.DS_Store
- Figure 3/3H/
- Figure 3/3F/
- Figure 3/3G/
- Figure 3/3E/Doublet_3.PNG
- __MACOSX/Figure 3/3E/._Doublet_3.PNG
- Figure 3/3E/.DS_Store
- __MACOSX/Figure 3/3E/._.DS_Store
- Figure 3/3E/Doublet_2.png
- __MACOSX/Figure 3/3E/._Doublet_2.png
- Figure 3/3E/Doublet_1.PNG
- __MACOSX/Figure 3/3E/._Doublet_1.PNG
- Figure 3/3E/General_image.png
- __MACOSX/Figure 3/3E/._General_image.png
- Figure 3/3C/gel_image.tif
- __MACOSX/Figure 3/3C/._gel_image.tif
- Figure 3/3D/EM_image.tiff
- __MACOSX/Figure 3/3D/._EM_image.tiff
- Figure 3/3H/Raw_values.xlsx
- __MACOSX/Figure 3/3H/._Raw_values.xlsx
- Figure 3/3F/Doublet3_cross-section.png
- __MACOSX/Figure 3/3F/._Doublet3_cross-section.png
- Figure 3/3F/.DS_Store
- __MACOSX/Figure 3/3F/._.DS_Store
- Figure 3/3F/Doublet1_longitudinal.png
- __MACOSX/Figure 3/3F/._Doublet1_longitudinal.png
- Figure 3/3F/Doublet2_cross-section.png
- __MACOSX/Figure 3/3F/._Doublet2_cross-section.png
- Figure 3/3F/Doublet1_cross-section.png
- __MACOSX/Figure 3/3F/._Doublet1_cross-section.png
- Figure 3/3F/Doublet3_longitudinal.png
- __MACOSX/Figure 3/3F/._Doublet3_longitudinal.png
- Figure 3/3F/Doublet2_longitudinal.png
- __MACOSX/Figure 3/3F/._Doublet2_longitudinal.png
- Figure 3/3G/Image_2.png
- __MACOSX/Figure 3/3G/._Image_2.png
- Figure 3/3G/Image_1.png
- __MACOSX/Figure 3/3G/._Image_1.png
