# Supplementary material for: Cryo-ET and MD simulations reveal that dynein-2 is tuned for binding to the A-tubule of the ciliary doublet
Source: EMBO J. 2025 Nov 26;44(24):7677–701. doi: 10.1038/s44318-025-00648-1 (PMC12706001; doi:10.1038/s44318-025-00648-1)
Supplement: Supplementary file 5 — Source data Fig. 3 [file 44318_2025_648_MOESM5_ESM.zip › Figure 3/3H/Raw_values.xlsx]

## Sheet: Sheet1
	dataset 1			dataset 2
	number of heads / 100 nm			number of heads/100nm
	A	B		A	B
	1.95906	0.922736		2.74434	2.05826
	2.82224	0.769702		4.90236	1.36177
	0.52968	1.94216		4.36812	1.91105
	6.60602	1.63111		4.47369	4.22516
	4.16592	0.46288		2.52606	1.89454
	0.823783	1.64757		3.96714	4.36386
	1.13835	2.13441		1.32744	0.884958
	2.8965	2.71547		4.83377	1.51918
	4.53349	2.18279		2.6723	3.71153
	1.71477	2.85795		5.00492	1.31277
	3.08881	3.72959		4.18025	1.52936
	3.31077	2.10619		9.25265	3.63497
	0.791821	1.10855
	2.35679	1.8556
	7.42895	1.06128
	0	0.942553
	3.28155	1.26787
	3.13209	3.81567
	2.68133	1.34066
	2.61658	1.54986
	2.92977	2.60481
	1.62319	2.67357
	4.1579	2.51994
	4.25021	1.60819
