# Supplementary material for: Cryo-ET and MD simulations reveal that dynein-2 is tuned for binding to the A-tubule of the ciliary doublet
Source: EMBO J. 2025 Nov 26;44(24):7677–701. doi: 10.1038/s44318-025-00648-1 (PMC12706001; doi:10.1038/s44318-025-00648-1)
Supplement: Supplementary file 6 — Source data Fig. 4 [file 44318_2025_648_MOESM6_ESM.zip]

Archive with 22 entries (18 files):
- Figure 4/
- Figure 4/.DS_Store
- __MACOSX/Figure 4/._.DS_Store
- Figure 4/4B/
- Figure 4/4C/
- Figure 4/4A/
- Figure 4/4B/Raw_values.xlsx
- __MACOSX/Figure 4/4B/._Raw_values.xlsx
- Figure 4/4C/Image.png
- __MACOSX/Figure 4/4C/._Image.png
- Figure 4/4A/.DS_Store
- __MACOSX/Figure 4/4A/._.DS_Store
- Figure 4/4A/Image_2.png
- __MACOSX/Figure 4/4A/._Image_2.png
- Figure 4/4A/Image_3.png
- __MACOSX/Figure 4/4A/._Image_3.png
- Figure 4/4A/Image_1.png
- __MACOSX/Figure 4/4A/._Image_1.png
- Figure 4/4A/Image_4.png
- __MACOSX/Figure 4/4A/._Image_4.png
- Figure 4/4A/Image_5.png
- __MACOSX/Figure 4/4A/._Image_5.png
