# Supplementary material for: Cryo-ET and MD simulations reveal that dynein-2 is tuned for binding to the A-tubule of the ciliary doublet
Source: EMBO J. 2025 Nov 26;44(24):7677–701. doi: 10.1038/s44318-025-00648-1 (PMC12706001; doi:10.1038/s44318-025-00648-1)
Supplement: Supplementary file 6 — Source data Fig. 4 [file 44318_2025_648_MOESM6_ESM.zip › Figure 4/4B/Raw_values.xlsx]

## Sheet: Sheet1
		Doublet1	Doublet2	Doublet3	Doublet4	Doublet5	sum	proportion
	Configuration1		1	1	2	3	7	16.2791
	Configuration2	1	2	4	2	2	11	25.5814
	Configuration3	1	1	4	4	3	13	30.2326
	Others	2	3	2	3	2	12	27.907
							43
							total
