# Supplementary material for: Cryo-ET and MD simulations reveal that dynein-2 is tuned for binding to the A-tubule of the ciliary doublet
Source: EMBO J. 2025 Nov 26;44(24):7677–701. doi: 10.1038/s44318-025-00648-1 (PMC12706001; doi:10.1038/s44318-025-00648-1)
Supplement: Supplementary file 7 — Source data Fig. 5 [file 44318_2025_648_MOESM7_ESM.zip]

Archive with 9 entries (6 files):
- Figure 5/
- Figure 5/5F/
- Figure 5/.DS_Store
- __MACOSX/Figure 5/._.DS_Store
- Figure 5/5C-D/
- Figure 5/5F/PTM_4dimer_dyneinMTBD_low_high_123_contact_map_merged_contact_map_diff_contactmap.txt
- __MACOSX/Figure 5/5F/._PTM_4dimer_dyneinMTBD_low_high_123_contact_map_merged_contact_map_diff_contactmap.txt
- Figure 5/5C-D/percentage_COM_PF2_2.txt
- __MACOSX/Figure 5/5C-D/._percentage_COM_PF2_2.txt
