# Supplementary material for: Cryo-ET and MD simulations reveal that dynein-2 is tuned for binding to the A-tubule of the ciliary doublet
Source: EMBO J. 2025 Nov 26;44(24):7677–701. doi: 10.1038/s44318-025-00648-1 (PMC12706001; doi:10.1038/s44318-025-00648-1)
Supplement: Supplementary file 7 — Source data Fig. 5 [file 44318_2025_648_MOESM7_ESM.zip › Figure 5/5F/PTM_4dimer_dyneinMTBD_low_high_123_contact_map_merged_contact_map_diff_contactmap.txt]

Type	TubulinResid	MTBDResid	Count
alpha	99	1744	0
alpha	103	1743	11
alpha	103	1744	17
alpha	103	1747	1
alpha	103	1753	-1
alpha	103	1786	-1
alpha	103	1787	4
alpha	103	1788	-1
alpha	103	1818	2
alpha	103	1823	-1
alpha	103	1827	76
alpha	103	1828	5
alpha	103	1829	1
alpha	103	1830	-20
alpha	104	1739	1
alpha	104	1740	2
alpha	104	1741	-3
alpha	104	1742	5
alpha	104	1743	73
alpha	104	1744	54
alpha	104	1745	8
alpha	104	1747	45
alpha	104	1748	34
alpha	104	1750	1
alpha	104	1751	21
alpha	104	1752	-1
alpha	104	1753	-1
alpha	104	1754	-14
alpha	104	1756	5
alpha	104	1771	-3
alpha	104	1772	-1
alpha	104	1776	-1
alpha	104	1778	-2
alpha	104	1779	0
alpha	104	1781	-2
alpha	104	1782	-25
alpha	104	1785	0
alpha	104	1786	-15
alpha	104	1787	-18
alpha	104	1788	-5
alpha	104	1790	-1
alpha	104	1791	0
alpha	104	1802	-3
alpha	104	1803	-2
alpha	104	1804	-1
alpha	104	1814	1
alpha	104	1815	0
alpha	104	1817	6
alpha	104	1818	19
alpha	104	1819	2
alpha	104	1821	-5
alpha	104	1822	-1
alpha	104	1823	-23
alpha	104	1824	46
alpha	104	1826	-23
alpha	104	1827	152
alpha	104	1828	98
alpha	104	1829	65
alpha	104	1830	11
alpha	104	1831	-25
alpha	104	1833	1
alpha	104	1854	-1
alpha	105	1737	1
alpha	105	1740	1
alpha	105	1741	1
alpha	105	1742	-2
alpha	105	1743	25
alpha	105	1744	5
alpha	105	1745	1
alpha	105	1746	-1
alpha	105	1747	2
alpha	105	1748	9
alpha	105	1751	15
alpha	105	1752	-2
alpha	105	1753	-70
alpha	105	1754	-31
alpha	105	1755	2
alpha	105	1756	5
alpha	105	1757	3
alpha	105	1771	-1
alpha	105	1778	2
alpha	105	1779	-1
alpha	105	1782	-3
alpha	105	1785	1
alpha	105	1786	6
alpha	105	1787	16
alpha	105	1788	0
alpha	105	1804	1
alpha	105	1814	-1
alpha	105	1815	-1
alpha	105	1817	0
alpha	105	1818	4
alpha	105	1819	2
alpha	105	1821	-3
alpha	105	1822	-1
alpha	105	1823	-14
alpha	105	1824	-8
alpha	105	1826	2
alpha	105	1827	12
alpha	105	1828	10
alpha	105	1829	-3
alpha	105	1830	-72
alpha	105	1831	-1
alpha	106	1742	0
alpha	106	1743	5
alpha	106	1744	-3
alpha	106	1745	1
alpha	106	1747	-2
alpha	106	1748	2
alpha	106	1751	1
alpha	106	1753	2
alpha	106	1778	0
alpha	106	1782	-2
alpha	106	1787	4
alpha	106	1788	0
alpha	106	1803	-1
alpha	106	1818	2
alpha	106	1823	-3
alpha	106	1824	0
alpha	106	1826	1
alpha	106	1827	33
alpha	106	1828	19
alpha	106	1829	-3
alpha	106	1830	-29
alpha	107	1740	0
alpha	107	1741	3
alpha	107	1742	0
alpha	107	1743	81
alpha	107	1744	164
alpha	107	1745	-1
alpha	107	1746	1
alpha	107	1747	73
alpha	107	1748	82
alpha	107	1749	6
alpha	107	1750	-2
alpha	107	1751	52
alpha	107	1752	29
alpha	107	1753	37
alpha	107	1754	6
alpha	107	1756	16
alpha	107	1757	2
alpha	107	1771	-5
alpha	107	1772	-5
alpha	107	1773	-1
alpha	107	1774	-6
alpha	107	1775	-1
alpha	107	1776	-12
alpha	107	1777	-1
alpha	107	1778	-59
alpha	107	1779	-55
alpha	107	1781	-4
alpha	107	1782	-90
alpha	107	1783	-3
alpha	107	1785	-12
alpha	107	1786	-30
alpha	107	1787	10
alpha	107	1788	5
alpha	107	1789	1
alpha	107	1790	1
alpha	107	1791	3
alpha	107	1801	-1
alpha	107	1802	-8
alpha	107	1803	-18
alpha	107	1804	-12
alpha	107	1807	1
alpha	107	1814	5
alpha	107	1815	3
alpha	107	1816	4
alpha	107	1817	5
alpha	107	1818	22
alpha	107	1819	9
alpha	107	1821	2
alpha	107	1822	1
alpha	107	1823	-58
alpha	107	1824	18
alpha	107	1825	4
alpha	107	1826	11
alpha	107	1827	73
alpha	107	1828	233
alpha	107	1829	109
alpha	107	1830	-25
alpha	107	1831	-20
alpha	107	1832	0
alpha	107	1833	2
alpha	108	1736	-1
alpha	108	1737	-3
alpha	108	1739	-1
alpha	108	1740	4
alpha	108	1741	-58
alpha	108	1742	-5
alpha	108	1743	145
alpha	108	1744	275
alpha	108	1745	95
alpha	108	1746	-42
alpha	108	1747	216
alpha	108	1748	256
alpha	108	1749	152
alpha	108	1750	25
alpha	108	1751	157
alpha	108	1752	106
alpha	108	1753	-96
alpha	108	1754	-75
alpha	108	1755	22
alpha	108	1756	85
alpha	108	1757	48
alpha	108	1758	40
alpha	108	1759	3
alpha	108	1761	1
alpha	108	1767	-1
alpha	108	1768	-1
alpha	108	1769	-1
alpha	108	1770	-5
alpha	108	1771	-22
alpha	108	1772	-27
alpha	108	1773	-4
alpha	108	1774	-16
alpha	108	1775	-7
alpha	108	1776	-11
alpha	108	1777	2
alpha	108	1778	-31
alpha	108	1779	-52
alpha	108	1780	-2
alpha	108	1781	-15
alpha	108	1782	-123
alpha	108	1783	-33
alpha	108	1784	-3
alpha	108	1785	-19
alpha	108	1786	-77
alpha	108	1787	-15
alpha	108	1788	-29
alpha	108	1789	-9
alpha	108	1790	2
alpha	108	1791	-1
alpha	108	1792	-3
alpha	108	1795	-1
alpha	108	1799	-1
alpha	108	1800	-15
alpha	108	1801	-7
alpha	108	1802	-27
alpha	108	1803	-28
alpha	108	1804	-13
alpha	108	1805	-3
alpha	108	1806	0
alpha	108	1807	-3
alpha	108	1810	-1
alpha	108	1811	1
alpha	108	1813	2
alpha	108	1814	10
alpha	108	1815	15
alpha	108	1816	16
alpha	108	1817	6
alpha	108	1818	33
alpha	108	1819	47
alpha	108	1820	-10
alpha	108	1821	-9
alpha	108	1822	-28
alpha	108	1823	-103
alpha	108	1824	-24
alpha	108	1825	40
alpha	108	1826	-23
alpha	108	1827	100
alpha	108	1828	286
alpha	108	1829	170
alpha	108	1830	7
alpha	108	1831	-80
alpha	108	1832	-31
alpha	108	1833	-39
alpha	108	1834	-4
alpha	108	1846	-1
alpha	108	1847	-11
alpha	108	1850	-11
alpha	108	1851	-5
alpha	108	1853	-1
alpha	108	1854	-7
alpha	109	1736	0
alpha	109	1737	-1
alpha	109	1738	1
alpha	109	1739	2
alpha	109	1740	-16
alpha	109	1741	-31
alpha	109	1742	-103
alpha	109	1743	-17
alpha	109	1744	111
alpha	109	1745	30
alpha	109	1746	-10
alpha	109	1747	90
alpha	109	1748	230
alpha	109	1749	107
alpha	109	1750	26
alpha	109	1751	51
alpha	109	1752	-21
alpha	109	1753	-686
alpha	109	1754	-445
alpha	109	1755	13
alpha	109	1756	64
alpha	109	1757	51
alpha	109	1758	32
alpha	109	1759	1
alpha	109	1760	2
alpha	109	1761	1
alpha	109	1768	-1
alpha	109	1769	-1
alpha	109	1770	-1
alpha	109	1771	-12
alpha	109	1772	-6
alpha	109	1773	-3
alpha	109	1774	0
alpha	109	1775	-1
alpha	109	1776	-7
alpha	109	1777	-4
alpha	109	1778	7
alpha	109	1779	8
alpha	109	1780	-2
alpha	109	1781	3
alpha	109	1782	-2
alpha	109	1783	2
alpha	109	1784	8
alpha	109	1785	5
alpha	109	1786	13
alpha	109	1787	56
alpha	109	1788	0
alpha	109	1789	6
alpha	109	1790	6
alpha	109	1791	2
alpha	109	1799	-2
alpha	109	1800	-12
alpha	109	1801	-3
alpha	109	1802	-11
alpha	109	1803	-12
alpha	109	1804	1
alpha	109	1805	-1
alpha	109	1807	1
alpha	109	1808	1
alpha	109	1811	-1
alpha	109	1813	-2
alpha	109	1814	4
alpha	109	1815	4
alpha	109	1816	10
alpha	109	1817	6
alpha	109	1818	15
alpha	109	1819	28
alpha	109	1820	-4
alpha	109	1821	-14
alpha	109	1822	-27
alpha	109	1823	-106
alpha	109	1824	28
alpha	109	1825	-9
alpha	109	1826	-103
alpha	109	1827	-43
alpha	109	1828	96
alpha	109	1829	46
alpha	109	1830	-101
alpha	109	1831	-144
alpha	109	1832	-1
alpha	109	1833	-3
alpha	109	1834	4
alpha	109	1847	-12
alpha	109	1848	-1
alpha	109	1850	-16
alpha	109	1851	-10
alpha	109	1853	-1
alpha	109	1854	-6
alpha	110	1740	2
alpha	110	1741	4
alpha	110	1742	-5
alpha	110	1743	17
alpha	110	1744	-57
alpha	110	1745	-90
alpha	110	1746	4
alpha	110	1747	17
alpha	110	1748	28
alpha	110	1749	22
alpha	110	1750	-2
alpha	110	1751	18
alpha	110	1752	31
alpha	110	1753	-1
alpha	110	1754	35
alpha	110	1755	10
alpha	110	1756	22
alpha	110	1757	11
alpha	110	1758	2
alpha	110	1771	-1
alpha	110	1772	-1
alpha	110	1773	-1
alpha	110	1776	-1
alpha	110	1777	-1
alpha	110	1778	-2
alpha	110	1779	-2
alpha	110	1782	-2
alpha	110	1785	3
alpha	110	1786	8
alpha	110	1787	15
alpha	110	1788	0
alpha	110	1790	1
alpha	110	1802	-1
alpha	110	1803	-2
alpha	110	1804	1
alpha	110	1814	-2
alpha	110	1815	-1
alpha	110	1817	1
alpha	110	1818	2
alpha	110	1819	6
alpha	110	1821	-4
alpha	110	1822	-1
alpha	110	1823	-14
alpha	110	1824	-26
alpha	110	1825	-2
alpha	110	1826	-7
alpha	110	1827	-41
alpha	110	1828	18
alpha	110	1829	-9
alpha	110	1830	-81
alpha	110	1831	7
alpha	110	1847	-1
alpha	111	1741	1
alpha	111	1742	6
alpha	111	1743	19
alpha	111	1744	-30
alpha	111	1745	-65
alpha	111	1747	13
alpha	111	1748	-14
alpha	111	1749	4
alpha	111	1750	0
alpha	111	1751	-6
alpha	111	1752	23
alpha	111	1753	46
alpha	111	1754	40
alpha	111	1755	3
alpha	111	1756	37
alpha	111	1757	10
alpha	111	1771	-5
alpha	111	1772	-4
alpha	111	1773	-1
alpha	111	1774	-1
alpha	111	1776	-1
alpha	111	1778	-6
alpha	111	1779	-2
alpha	111	1781	-1
alpha	111	1782	-1
alpha	111	1785	0
alpha	111	1786	3
alpha	111	1787	3
alpha	111	1788	-2
alpha	111	1802	-2
alpha	111	1803	-8
alpha	111	1804	-3
alpha	111	1807	1
alpha	111	1814	-1
alpha	111	1815	2
alpha	111	1816	1
alpha	111	1817	4
alpha	111	1818	4
alpha	111	1819	3
alpha	111	1821	-4
alpha	111	1823	-3
alpha	111	1824	-11
alpha	111	1826	-7
alpha	111	1827	-30
alpha	111	1828	71
alpha	111	1829	-6
alpha	111	1830	-81
alpha	111	1831	-1
alpha	112	1737	0
alpha	112	1739	-2
alpha	112	1740	-2
alpha	112	1741	-4
alpha	112	1742	-5
alpha	112	1743	55
alpha	112	1744	54
alpha	112	1745	-41
alpha	112	1746	-58
alpha	112	1747	37
alpha	112	1748	236
alpha	112	1749	126
alpha	112	1750	25
alpha	112	1751	181
alpha	112	1752	313
alpha	112	1753	183
alpha	112	1754	199
alpha	112	1755	136
alpha	112	1756	208
alpha	112	1757	124
alpha	112	1758	75
alpha	112	1759	11
alpha	112	1760	3
alpha	112	1761	1
alpha	112	1767	-1
alpha	112	1768	-2
alpha	112	1770	-3
alpha	112	1771	-23
alpha	112	1772	-26
alpha	112	1773	-12
alpha	112	1774	-23
alpha	112	1775	-4
alpha	112	1776	-14
alpha	112	1777	0
alpha	112	1778	-18
alpha	112	1779	-38
alpha	112	1780	-4
alpha	112	1781	-13
alpha	112	1782	-42
alpha	112	1783	-8
alpha	112	1784	-1
alpha	112	1785	3
alpha	112	1786	9
alpha	112	1787	9
alpha	112	1788	-10
alpha	112	1789	2
alpha	112	1790	4
alpha	112	1791	-1
alpha	112	1800	-1
alpha	112	1801	-2
alpha	112	1802	-17
alpha	112	1803	-28
alpha	112	1804	-17
alpha	112	1805	-4
alpha	112	1806	-6
alpha	112	1807	-13
alpha	112	1808	1
alpha	112	1811	-1
alpha	112	1813	0
alpha	112	1814	-2
alpha	112	1815	16
alpha	112	1816	15
alpha	112	1817	-4
alpha	112	1818	5
alpha	112	1819	17
alpha	112	1820	-6
alpha	112	1821	-13
alpha	112	1822	0
alpha	112	1823	-34
alpha	112	1824	-56
alpha	112	1825	-5
alpha	112	1826	-67
alpha	112	1827	-85
alpha	112	1828	77
alpha	112	1829	-7
alpha	112	1830	-150
alpha	112	1831	-72
alpha	112	1832	1
alpha	112	1833	0
alpha	112	1834	-1
alpha	112	1846	-1
alpha	112	1847	-10
alpha	112	1851	-2
alpha	112	1854	-1
alpha	113	1740	1
alpha	113	1741	2
alpha	113	1742	0
alpha	113	1743	5
alpha	113	1744	-101
alpha	113	1745	-113
alpha	113	1746	-11
alpha	113	1747	11
alpha	113	1748	9
alpha	113	1749	39
alpha	113	1750	23
alpha	113	1751	102
alpha	113	1752	270
alpha	113	1753	226
alpha	113	1754	222
alpha	113	1755	99
alpha	113	1756	152
alpha	113	1757	89
alpha	113	1758	28
alpha	113	1759	3
alpha	113	1760	1
alpha	113	1761	1
alpha	113	1768	-1
alpha	113	1770	-1
alpha	113	1771	-6
alpha	113	1772	-4
alpha	113	1773	-3
alpha	113	1774	-4
alpha	113	1775	-2
alpha	113	1776	-3
alpha	113	1777	2
alpha	113	1778	-7
alpha	113	1779	-6
alpha	113	1781	0
alpha	113	1782	3
alpha	113	1783	-1
alpha	113	1785	9
alpha	113	1786	7
alpha	113	1787	10
alpha	113	1788	1
alpha	113	1789	1
alpha	113	1802	-3
alpha	113	1803	-9
alpha	113	1804	-6
alpha	113	1805	-1
alpha	113	1807	0
alpha	113	1814	-3
alpha	113	1815	3
alpha	113	1816	4
alpha	113	1817	-2
alpha	113	1818	-4
alpha	113	1819	-7
alpha	113	1820	-1
alpha	113	1821	-8
alpha	113	1822	-1
alpha	113	1823	-12
alpha	113	1824	-24
alpha	113	1825	-3
alpha	113	1826	-14
alpha	113	1827	-76
alpha	113	1828	-14
alpha	113	1829	-30
alpha	113	1830	-62
alpha	113	1831	-10
alpha	113	1832	0
alpha	113	1847	-6
alpha	114	1742	2
alpha	114	1743	0
alpha	114	1744	-10
alpha	114	1745	-1
alpha	114	1747	-1
alpha	114	1748	-22
alpha	114	1749	-2
alpha	114	1750	-1
alpha	114	1751	4
alpha	114	1752	33
alpha	114	1753	97
alpha	114	1754	74
alpha	114	1755	11
alpha	114	1756	34
alpha	114	1757	8
alpha	114	1771	-1
alpha	114	1772	-3
alpha	114	1773	-1
alpha	114	1776	-1
alpha	114	1778	0
alpha	114	1779	0
alpha	114	1782	-3
alpha	114	1786	1
alpha	114	1787	2
alpha	114	1803	-2
alpha	114	1804	-2
alpha	114	1818	-2
alpha	114	1824	-3
alpha	114	1827	-18
alpha	114	1828	0
alpha	114	1829	-8
alpha	114	1830	0
alpha	115	1742	1
alpha	115	1743	1
alpha	115	1744	-4
alpha	115	1745	-18
alpha	115	1746	1
alpha	115	1747	0
alpha	115	1748	-31
alpha	115	1749	-16
alpha	115	1750	-2
alpha	115	1751	10
alpha	115	1752	29
alpha	115	1753	103
alpha	115	1754	159
alpha	115	1755	43
alpha	115	1756	119
alpha	115	1757	45
alpha	115	1758	3
alpha	115	1771	-3
alpha	115	1772	-6
alpha	115	1773	-3
alpha	115	1774	-6
alpha	115	1776	-8
alpha	115	1777	-1
alpha	115	1778	-13
alpha	115	1779	-12
alpha	115	1781	1
alpha	115	1782	-9
alpha	115	1785	-1
alpha	115	1786	0
alpha	115	1787	2
alpha	115	1788	-1
alpha	115	1802	-1
alpha	115	1803	-8
alpha	115	1804	-8
alpha	115	1807	-7
alpha	115	1808	1
alpha	115	1815	4
alpha	115	1817	0
alpha	115	1818	-2
alpha	115	1819	2
alpha	115	1823	-2
alpha	115	1824	-3
alpha	115	1826	-1
alpha	115	1827	-28
alpha	115	1828	11
alpha	115	1829	-21
alpha	115	1830	-15
alpha	116	1742	-5
alpha	116	1743	3
alpha	116	1744	7
alpha	116	1745	-12
alpha	116	1746	0
alpha	116	1747	6
alpha	116	1748	-33
alpha	116	1749	-37
alpha	116	1750	-9
alpha	116	1751	18
alpha	116	1752	109
alpha	116	1753	263
alpha	116	1754	297
alpha	116	1755	163
alpha	116	1756	175
alpha	116	1757	97
alpha	116	1758	14
alpha	116	1760	1
alpha	116	1771	-5
alpha	116	1772	-13
alpha	116	1773	-11
alpha	116	1774	-19
alpha	116	1775	-8
alpha	116	1776	-13
alpha	116	1777	-2
alpha	116	1778	-13
alpha	116	1779	-12
alpha	116	1780	1
alpha	116	1781	1
alpha	116	1782	-4
alpha	116	1785	-1
alpha	116	1786	1
alpha	116	1787	1
alpha	116	1788	0
alpha	116	1803	-9
alpha	116	1804	-21
alpha	116	1805	-1
alpha	116	1807	-14
alpha	116	1808	-2
alpha	116	1810	-2
alpha	116	1811	-2
alpha	116	1815	7
alpha	116	1816	2
alpha	116	1817	-1
alpha	116	1818	0
alpha	116	1819	3
alpha	116	1823	-1
alpha	116	1824	-5
alpha	116	1825	-1
alpha	116	1826	-1
alpha	116	1827	-26
alpha	116	1828	-27
alpha	116	1829	-32
alpha	116	1830	-3
alpha	117	1743	-1
alpha	117	1744	1
alpha	117	1747	1
alpha	117	1748	-9
alpha	117	1749	2
alpha	117	1751	-9
alpha	117	1752	6
alpha	117	1753	58
alpha	117	1754	106
alpha	117	1755	10
alpha	117	1756	18
alpha	117	1757	1
alpha	117	1772	-1
alpha	117	1776	-1
alpha	117	1778	1
alpha	117	1824	-1
alpha	117	1827	-1
alpha	117	1828	0
alpha	118	1744	0
alpha	118	1748	-2
alpha	118	1751	-3
alpha	118	1752	-1
alpha	118	1753	1
alpha	118	1754	6
alpha	118	1756	1
alpha	118	1778	1
alpha	119	1743	1
alpha	119	1744	-3
alpha	119	1745	1
alpha	119	1747	0
alpha	119	1748	-8
alpha	119	1749	-2
alpha	119	1751	-7
alpha	119	1752	-21
alpha	119	1753	0
alpha	119	1754	62
alpha	119	1755	1
alpha	119	1756	45
alpha	119	1757	17
alpha	119	1774	-1
alpha	119	1775	-1
alpha	119	1776	-4
alpha	119	1778	-1
alpha	119	1779	-3
alpha	119	1803	-1
alpha	119	1804	-6
alpha	119	1807	-1
alpha	119	1827	-2
alpha	119	1828	-1
alpha	120	1743	-1
alpha	120	1744	-2
alpha	120	1748	1
alpha	120	1751	-3
alpha	120	1752	-16
alpha	120	1753	4
alpha	120	1754	44
alpha	120	1755	3
alpha	120	1756	9
alpha	120	1757	3
alpha	120	1804	-2
alpha	123	1744	-1
alpha	123	1751	-1
alpha	123	1752	-2
alpha	123	1753	-8
alpha	123	1754	-2
alpha	147	1744	5
alpha	147	1827	7
alpha	148	1742	-3
alpha	148	1743	20
alpha	148	1744	39
alpha	148	1747	2
alpha	148	1748	3
alpha	148	1751	-1
alpha	148	1752	1
alpha	148	1753	4
alpha	148	1776	-2
alpha	148	1778	-7
alpha	148	1782	1
alpha	148	1786	-13
alpha	148	1787	7
alpha	148	1788	-3
alpha	148	1803	1
alpha	148	1804	1
alpha	148	1818	2
alpha	148	1823	-8
alpha	148	1824	-1
alpha	148	1826	-1
alpha	148	1827	144
alpha	148	1828	53
alpha	148	1829	19
alpha	148	1830	-14
alpha	149	1742	1
alpha	149	1743	1
alpha	149	1744	5
alpha	149	1747	-3
alpha	149	1748	-3
alpha	149	1751	-1
alpha	149	1753	2
alpha	149	1776	-1
alpha	149	1778	-3
alpha	149	1782	1
alpha	149	1786	-1
alpha	149	1787	0
alpha	149	1788	0
alpha	149	1802	-1
alpha	149	1803	-2
alpha	149	1804	-1
alpha	149	1818	1
alpha	149	1824	-3
alpha	149	1827	65
alpha	149	1828	25
alpha	149	1829	3
alpha	149	1830	0
alpha	150	1744	1
alpha	150	1748	-5
alpha	150	1786	-1
alpha	150	1787	2
alpha	150	1804	1
alpha	150	1824	-1
alpha	150	1827	27
alpha	150	1828	14
alpha	150	1830	1
alpha	151	1741	1
alpha	151	1742	14
alpha	151	1743	68
alpha	151	1744	254
alpha	151	1745	14
alpha	151	1747	3
alpha	151	1748	41
alpha	151	1749	0
alpha	151	1751	-4
alpha	151	1752	5
alpha	151	1753	49
alpha	151	1754	3
alpha	151	1756	3
alpha	151	1771	-1
alpha	151	1772	-3
alpha	151	1775	-3
alpha	151	1776	-43
alpha	151	1777	-27
alpha	151	1778	-164
alpha	151	1779	-53
alpha	151	1781	-3
alpha	151	1782	-117
alpha	151	1783	-8
alpha	151	1785	28
alpha	151	1786	175
alpha	151	1787	306
alpha	151	1788	121
alpha	151	1790	1
alpha	151	1791	-1
alpha	151	1802	-2
alpha	151	1803	-3
alpha	151	1804	-9
alpha	151	1818	4
alpha	151	1821	-1
alpha	151	1823	-26
alpha	151	1824	-13
alpha	151	1825	10
alpha	151	1826	-10
alpha	151	1827	-106
alpha	151	1828	184
alpha	151	1829	22
alpha	151	1830	19
alpha	152	1740	-2
alpha	152	1741	-5
alpha	152	1742	6
alpha	152	1743	89
alpha	152	1744	288
alpha	152	1745	56
alpha	152	1746	-5
alpha	152	1747	83
alpha	152	1748	199
alpha	152	1749	4
alpha	152	1750	-17
alpha	152	1751	20
alpha	152	1752	36
alpha	152	1753	73
alpha	152	1754	56
alpha	152	1755	8
alpha	152	1756	111
alpha	152	1757	37
alpha	152	1758	36
alpha	152	1759	2
alpha	152	1771	-11
alpha	152	1772	-10
alpha	152	1773	-5
alpha	152	1774	-35
alpha	152	1775	-20
alpha	152	1776	-111
alpha	152	1777	-54
alpha	152	1778	-223
alpha	152	1779	-189
alpha	152	1781	-37
alpha	152	1782	-150
alpha	152	1783	-48
alpha	152	1784	0
alpha	152	1785	25
alpha	152	1786	219
alpha	152	1787	274
alpha	152	1788	160
alpha	152	1789	-4
alpha	152	1790	-2
alpha	152	1791	-1
alpha	152	1802	-12
alpha	152	1803	-22
alpha	152	1804	-24
alpha	152	1805	-8
alpha	152	1807	-9
alpha	152	1808	-3
alpha	152	1814	3
alpha	152	1815	6
alpha	152	1816	3
alpha	152	1817	4
alpha	152	1818	25
alpha	152	1819	8
alpha	152	1821	-2
alpha	152	1822	1
alpha	152	1823	-43
alpha	152	1824	-1
alpha	152	1825	37
alpha	152	1826	-34
alpha	152	1827	-155
alpha	152	1828	250
alpha	152	1829	76
alpha	152	1830	-75
alpha	152	1831	6
alpha	152	1851	1
alpha	152	1854	1
alpha	153	1742	-3
alpha	153	1743	-4
alpha	153	1744	41
alpha	153	1745	-8
alpha	153	1747	2
alpha	153	1748	20
alpha	153	1749	-8
alpha	153	1751	-4
alpha	153	1752	8
alpha	153	1753	22
alpha	153	1754	22
alpha	153	1755	2
alpha	153	1756	50
alpha	153	1757	21
alpha	153	1758	10
alpha	153	1771	-2
alpha	153	1772	-4
alpha	153	1774	-1
alpha	153	1775	-7
alpha	153	1776	-59
alpha	153	1777	-7
alpha	153	1778	-61
alpha	153	1779	-17
alpha	153	1781	0
alpha	153	1782	-24
alpha	153	1783	-2
alpha	153	1785	2
alpha	153	1786	-4
alpha	153	1787	51
alpha	153	1788	11
alpha	153	1802	-3
alpha	153	1803	-4
alpha	153	1804	-14
alpha	153	1805	-1
alpha	153	1807	-2
alpha	153	1818	5
alpha	153	1819	-1
alpha	153	1823	-8
alpha	153	1824	-1
alpha	153	1826	-2
alpha	153	1827	-26
alpha	153	1828	76
alpha	153	1829	-4
alpha	153	1830	-10
alpha	154	1742	3
alpha	154	1743	29
alpha	154	1744	155
alpha	154	1745	9
alpha	154	1747	8
alpha	154	1748	70
alpha	154	1749	-2
alpha	154	1751	-2
alpha	154	1752	2
alpha	154	1753	39
alpha	154	1754	20
alpha	154	1756	21
alpha	154	1757	13
alpha	154	1758	4
alpha	154	1771	-1
alpha	154	1772	-5
alpha	154	1774	-3
alpha	154	1775	-11
alpha	154	1776	-106
alpha	154	1777	-23
alpha	154	1778	-135
alpha	154	1779	-68
alpha	154	1781	0
alpha	154	1782	52
alpha	154	1783	-8
alpha	154	1785	51
alpha	154	1786	240
alpha	154	1787	244
alpha	154	1788	51
alpha	154	1791	1
alpha	154	1802	4
alpha	154	1804	-10
alpha	154	1818	-8
alpha	154	1819	-2
alpha	154	1821	-1
alpha	154	1823	-16
alpha	154	1824	-25
alpha	154	1825	0
alpha	154	1826	0
alpha	154	1827	-144
alpha	154	1828	94
alpha	154	1829	-2
alpha	154	1830	-2
alpha	154	1831	1
alpha	154	1854	1
alpha	155	1737	-1
alpha	155	1740	-3
alpha	155	1741	-3
alpha	155	1742	144
alpha	155	1743	352
alpha	155	1744	701
alpha	155	1745	306
alpha	155	1746	30
alpha	155	1747	359
alpha	155	1748	529
alpha	155	1749	114
alpha	155	1750	46
alpha	155	1751	186
alpha	155	1752	91
alpha	155	1753	128
alpha	155	1754	143
alpha	155	1755	44
alpha	155	1756	263
alpha	155	1757	192
alpha	155	1758	198
alpha	155	1759	17
alpha	155	1760	-1
alpha	155	1761	0
alpha	155	1768	-2
alpha	155	1770	-1
alpha	155	1771	-17
alpha	155	1772	-79
alpha	155	1773	-12
alpha	155	1774	-191
alpha	155	1775	-172
alpha	155	1776	-388
alpha	155	1777	-305
alpha	155	1778	-470
alpha	155	1779	-416
alpha	155	1780	-119
alpha	155	1781	91
alpha	155	1782	639
alpha	155	1783	22
alpha	155	1784	69
alpha	155	1785	1224
alpha	155	1786	997
alpha	155	1787	619
alpha	155	1788	361
alpha	155	1789	118
alpha	155	1790	-25
alpha	155	1791	-34
alpha	155	1792	0
alpha	155	1799	-3
alpha	155	1800	-12
alpha	155	1801	-8
alpha	155	1802	-35
alpha	155	1803	-23
alpha	155	1804	-39
alpha	155	1805	-8
alpha	155	1806	0
alpha	155	1807	-14
alpha	155	1808	-11
alpha	155	1814	7
alpha	155	1815	11
alpha	155	1816	-1
alpha	155	1817	4
alpha	155	1818	22
alpha	155	1819	41
alpha	155	1820	0
alpha	155	1821	-22
alpha	155	1822	-15
alpha	155	1823	-98
alpha	155	1824	-33
alpha	155	1825	57
alpha	155	1826	-192
alpha	155	1827	-424
alpha	155	1828	-171
alpha	155	1829	-122
alpha	155	1830	-141
alpha	155	1831	18
alpha	155	1832	2
alpha	155	1847	-2
alpha	155	1848	-4
alpha	155	1850	16
alpha	155	1851	33
alpha	155	1853	14
alpha	155	1854	72
alpha	155	1855	3
alpha	155	1857	8
alpha	155	1858	5
alpha	156	1737	-1
alpha	156	1740	-3
alpha	156	1741	-2
alpha	156	1742	13
alpha	156	1743	93
alpha	156	1744	214
alpha	156	1745	36
alpha	156	1746	5
alpha	156	1747	117
alpha	156	1748	333
alpha	156	1749	81
alpha	156	1750	11
alpha	156	1751	165
alpha	156	1752	99
alpha	156	1753	125
alpha	156	1754	155
alpha	156	1755	122
alpha	156	1756	377
alpha	156	1757	285
alpha	156	1758	156
alpha	156	1759	63
alpha	156	1760	9
alpha	156	1761	9
alpha	156	1768	0
alpha	156	1771	-23
alpha	156	1772	-121
alpha	156	1773	-44
alpha	156	1774	-242
alpha	156	1775	-185
alpha	156	1776	-326
alpha	156	1777	-128
alpha	156	1778	-195
alpha	156	1779	-252
alpha	156	1780	-22
alpha	156	1781	16
alpha	156	1782	452
alpha	156	1783	20
alpha	156	1784	0
alpha	156	1785	189
alpha	156	1786	322
alpha	156	1787	237
alpha	156	1788	183
alpha	156	1789	-31
alpha	156	1790	-5
alpha	156	1791	-22
alpha	156	1792	-1
alpha	156	1800	-10
alpha	156	1801	-8
alpha	156	1802	-46
alpha	156	1803	-60
alpha	156	1804	-72
alpha	156	1805	-21
alpha	156	1806	-7
alpha	156	1807	-33
alpha	156	1808	-24
alpha	156	1809	-3
alpha	156	1810	-3
alpha	156	1811	-10
alpha	156	1812	-1
alpha	156	1814	7
alpha	156	1815	23
alpha	156	1816	12
alpha	156	1817	6
alpha	156	1818	8
alpha	156	1819	2
alpha	156	1820	1
alpha	156	1821	-12
alpha	156	1822	-4
alpha	156	1823	-37
alpha	156	1824	-66
alpha	156	1825	3
alpha	156	1826	-51
alpha	156	1827	-282
alpha	156	1828	-18
alpha	156	1829	-70
alpha	156	1830	-89
alpha	156	1831	-11
alpha	156	1847	2
alpha	156	1848	-1
alpha	156	1850	8
alpha	156	1851	20
alpha	156	1853	2
alpha	156	1854	33
alpha	156	1855	-2
alpha	156	1857	1
alpha	156	1858	1
alpha	157	1742	-4
alpha	157	1743	18
alpha	157	1744	83
alpha	157	1745	2
alpha	157	1747	28
alpha	157	1748	66
alpha	157	1749	0
alpha	157	1751	68
alpha	157	1752	6
alpha	157	1753	30
alpha	157	1754	43
alpha	157	1755	9
alpha	157	1756	129
alpha	157	1757	98
alpha	157	1758	16
alpha	157	1771	-8
alpha	157	1772	-17
alpha	157	1773	4
alpha	157	1774	-28
alpha	157	1775	-65
alpha	157	1776	-196
alpha	157	1777	-13
alpha	157	1778	-36
alpha	157	1779	-77
alpha	157	1781	6
alpha	157	1782	209
alpha	157	1783	-22
alpha	157	1785	48
alpha	157	1786	165
alpha	157	1787	2
alpha	157	1788	-31
alpha	157	1800	-1
alpha	157	1801	-1
alpha	157	1802	-8
alpha	157	1803	0
alpha	157	1804	-21
alpha	157	1805	1
alpha	157	1807	1
alpha	157	1808	-8
alpha	157	1811	-5
alpha	157	1815	2
alpha	157	1816	-2
alpha	157	1817	1
alpha	157	1818	-19
alpha	157	1819	-8
alpha	157	1821	-1
alpha	157	1823	-10
alpha	157	1824	-31
alpha	157	1825	0
alpha	157	1827	-35
alpha	157	1828	23
alpha	157	1829	-12
alpha	157	1830	-12
alpha	157	1850	-1
alpha	157	1851	0
alpha	157	1854	2
alpha	158	1740	2
alpha	158	1741	-1
alpha	158	1742	65
alpha	158	1743	219
alpha	158	1744	499
alpha	158	1745	100
alpha	158	1746	22
alpha	158	1747	285
alpha	158	1748	418
alpha	158	1749	44
alpha	158	1750	169
alpha	158	1751	794
alpha	158	1752	184
alpha	158	1753	160
alpha	158	1754	185
alpha	158	1755	47
alpha	158	1756	176
alpha	158	1757	234
alpha	158	1758	103
alpha	158	1759	0
alpha	158	1760	-4
alpha	158	1761	0
alpha	158	1768	5
alpha	158	1769	-3
alpha	158	1770	-3
alpha	158	1771	-39
alpha	158	1772	-142
alpha	158	1773	-8
alpha	158	1774	-244
alpha	158	1775	-259
alpha	158	1776	-471
alpha	158	1777	-171
alpha	158	1778	80
alpha	158	1779	-138
alpha	158	1780	-26
alpha	158	1781	501
alpha	158	1782	922
alpha	158	1783	192
alpha	158	1784	24
alpha	158	1785	554
alpha	158	1786	414
alpha	158	1787	227
alpha	158	1788	63
alpha	158	1789	-13
alpha	158	1790	-3
alpha	158	1791	1
alpha	158	1792	2
alpha	158	1795	4
alpha	158	1796	2
alpha	158	1800	-20
alpha	158	1801	-6
alpha	158	1802	-19
alpha	158	1803	20
alpha	158	1804	-49
alpha	158	1805	4
alpha	158	1806	5
alpha	158	1807	-38
alpha	158	1808	-26
alpha	158	1810	0
alpha	158	1811	-8
alpha	158	1814	2
alpha	158	1815	-9
alpha	158	1816	-15
alpha	158	1817	-25
alpha	158	1818	-44
alpha	158	1819	-9
alpha	158	1820	-18
alpha	158	1821	-49
alpha	158	1822	-5
alpha	158	1823	-47
alpha	158	1824	-50
alpha	158	1825	-24
alpha	158	1826	0
alpha	158	1827	-166
alpha	158	1828	-132
alpha	158	1829	-23
alpha	158	1830	18
alpha	158	1831	-1
alpha	158	1832	0
alpha	158	1847	10
alpha	158	1848	1
alpha	158	1850	39
alpha	158	1851	19
alpha	158	1852	0
alpha	158	1853	19
alpha	158	1854	36
alpha	158	1855	-1
alpha	158	1857	2
alpha	159	1690	-2
alpha	159	1736	1
alpha	159	1737	-1
alpha	159	1738	-1
alpha	159	1739	2
alpha	159	1740	-3
alpha	159	1741	-1
alpha	159	1742	40
alpha	159	1743	183
alpha	159	1744	249
alpha	159	1745	28
alpha	159	1746	60
alpha	159	1747	397
alpha	159	1748	468
alpha	159	1749	228
alpha	159	1750	261
alpha	159	1751	933
alpha	159	1752	469
alpha	159	1753	446
alpha	159	1754	270
alpha	159	1755	210
alpha	159	1756	304
alpha	159	1757	359
alpha	159	1758	340
alpha	159	1759	98
alpha	159	1760	42
alpha	159	1761	33
alpha	159	1762	-4
alpha	159	1764	-30
alpha	159	1765	4
alpha	159	1766	-1
alpha	159	1767	-6
alpha	159	1768	-25
alpha	159	1769	-31
alpha	159	1770	-26
alpha	159	1771	-248
alpha	159	1772	-487
alpha	159	1773	-351
alpha	159	1774	-584
alpha	159	1775	-481
alpha	159	1776	-448
alpha	159	1777	-101
alpha	159	1778	766
alpha	159	1779	211
alpha	159	1780	120
alpha	159	1781	987
alpha	159	1782	1684
alpha	159	1783	428
alpha	159	1784	183
alpha	159	1785	729
alpha	159	1786	453
alpha	159	1787	197
alpha	159	1788	163
alpha	159	1789	2
alpha	159	1790	-4
alpha	159	1791	-15
alpha	159	1792	-15
alpha	159	1795	6
alpha	159	1796	4
alpha	159	1797	3
alpha	159	1798	0
alpha	159	1799	-7
alpha	159	1800	-44
alpha	159	1801	-51
alpha	159	1802	-82
alpha	159	1803	8
alpha	159	1804	-109
alpha	159	1805	-78
alpha	159	1806	-28
alpha	159	1807	-71
alpha	159	1808	-65
alpha	159	1809	-14
alpha	159	1810	-39
alpha	159	1811	-60
alpha	159	1812	-16
alpha	159	1813	0
alpha	159	1814	-6
alpha	159	1815	39
alpha	159	1816	10
alpha	159	1817	-21
alpha	159	1818	-22
alpha	159	1819	56
alpha	159	1820	-27
alpha	159	1821	-47
alpha	159	1822	-13
alpha	159	1823	-62
alpha	159	1824	-70
alpha	159	1825	17
alpha	159	1826	-40
alpha	159	1827	-221
alpha	159	1828	-166
alpha	159	1829	-126
alpha	159	1830	-113
alpha	159	1831	3
alpha	159	1832	-7
alpha	159	1833	-3
alpha	159	1834	-1
alpha	159	1843	-1
alpha	159	1844	-2
alpha	159	1846	6
alpha	159	1847	104
alpha	159	1848	26
alpha	159	1849	12
alpha	159	1850	129
alpha	159	1851	120
alpha	159	1852	16
alpha	159	1853	59
alpha	159	1854	78
alpha	159	1855	4
alpha	159	1856	1
alpha	159	1857	8
alpha	159	1858	2
alpha	160	1739	1
alpha	160	1740	0
alpha	160	1741	0
alpha	160	1742	1
alpha	160	1743	12
alpha	160	1744	0
alpha	160	1745	-19
alpha	160	1746	0
alpha	160	1747	70
alpha	160	1748	54
alpha	160	1749	13
alpha	160	1750	4
alpha	160	1751	193
alpha	160	1752	191
alpha	160	1753	167
alpha	160	1754	148
alpha	160	1755	102
alpha	160	1756	312
alpha	160	1757	310
alpha	160	1758	80
alpha	160	1759	3
alpha	160	1760	-1
alpha	160	1761	1
alpha	160	1765	2
alpha	160	1767	-3
alpha	160	1768	-21
alpha	160	1769	-12
alpha	160	1770	-7
alpha	160	1771	-78
alpha	160	1772	-307
alpha	160	1773	-179
alpha	160	1774	-278
alpha	160	1775	-241
alpha	160	1776	-246
alpha	160	1777	-28
alpha	160	1778	290
alpha	160	1779	74
alpha	160	1780	-2
alpha	160	1781	21
alpha	160	1782	379
alpha	160	1783	52
alpha	160	1784	2
alpha	160	1785	44
alpha	160	1786	57
alpha	160	1787	-3
alpha	160	1788	-22
alpha	160	1789	1
alpha	160	1790	1
alpha	160	1791	5
alpha	160	1792	3
alpha	160	1795	3
alpha	160	1800	-6
alpha	160	1801	-8
alpha	160	1802	-48
alpha	160	1803	33
alpha	160	1804	-69
alpha	160	1805	-73
alpha	160	1806	2
alpha	160	1807	-5
alpha	160	1808	-53
alpha	160	1809	-2
alpha	160	1810	-20
alpha	160	1811	-56
alpha	160	1812	-11
alpha	160	1813	-3
alpha	160	1814	-14
alpha	160	1815	-8
alpha	160	1816	-14
alpha	160	1817	-3
alpha	160	1818	-44
alpha	160	1819	-26
alpha	160	1820	-1
alpha	160	1821	-7
alpha	160	1823	-8
alpha	160	1824	-37
alpha	160	1825	0
alpha	160	1826	-4
alpha	160	1827	-17
alpha	160	1828	-8
alpha	160	1829	-20
alpha	160	1830	9
alpha	160	1831	1
alpha	160	1847	52
alpha	160	1848	1
alpha	160	1849	-1
alpha	160	1850	36
alpha	160	1851	17
alpha	160	1853	4
alpha	160	1854	7
alpha	161	1740	2
alpha	161	1741	-1
alpha	161	1742	5
alpha	161	1743	18
alpha	161	1744	45
alpha	161	1745	-4
alpha	161	1747	24
alpha	161	1748	80
alpha	161	1749	5
alpha	161	1750	7
alpha	161	1751	142
alpha	161	1752	42
alpha	161	1753	150
alpha	161	1754	53
alpha	161	1755	4
alpha	161	1756	27
alpha	161	1757	26
alpha	161	1758	-5
alpha	161	1760	-1
alpha	161	1767	-3
alpha	161	1768	-14
alpha	161	1769	-6
alpha	161	1770	-9
alpha	161	1771	-45
alpha	161	1772	-121
alpha	161	1773	-65
alpha	161	1774	-80
alpha	161	1775	-27
alpha	161	1776	-115
alpha	161	1777	6
alpha	161	1778	155
alpha	161	1779	-2
alpha	161	1780	0
alpha	161	1781	9
alpha	161	1782	180
alpha	161	1783	-15
alpha	161	1785	2
alpha	161	1786	14
alpha	161	1787	0
alpha	161	1788	18
alpha	161	1790	2
alpha	161	1791	5
alpha	161	1792	2
alpha	161	1800	2
alpha	161	1801	-1
alpha	161	1802	10
alpha	161	1803	55
alpha	161	1804	45
alpha	161	1805	-4
alpha	161	1806	3
alpha	161	1807	6
alpha	161	1808	-7
alpha	161	1809	1
alpha	161	1810	-6
alpha	161	1811	-25
alpha	161	1812	0
alpha	161	1814	-6
alpha	161	1815	-12
alpha	161	1816	-12
alpha	161	1817	-3
alpha	161	1818	-52
alpha	161	1819	-22
alpha	161	1823	-3
alpha	161	1824	-9
alpha	161	1826	-3
alpha	161	1827	8
alpha	161	1828	-2
alpha	161	1829	0
alpha	161	1830	1
alpha	161	1847	8
alpha	161	1848	1
alpha	161	1850	8
alpha	161	1851	0
alpha	162	1690	-1
alpha	162	1694	-1
alpha	162	1736	1
alpha	162	1737	1
alpha	162	1739	4
alpha	162	1740	18
alpha	162	1741	7
alpha	162	1742	61
alpha	162	1743	112
alpha	162	1744	339
alpha	162	1745	120
alpha	162	1746	38
alpha	162	1747	212
alpha	162	1748	371
alpha	162	1749	57
alpha	162	1750	157
alpha	162	1751	1222
alpha	162	1752	435
alpha	162	1753	560
alpha	162	1754	146
alpha	162	1755	45
alpha	162	1756	55
alpha	162	1757	103
alpha	162	1758	18
alpha	162	1759	-1
alpha	162	1760	-2
alpha	162	1761	-2
alpha	162	1767	-1
alpha	162	1768	1
alpha	162	1769	-12
alpha	162	1770	-29
alpha	162	1771	-74
alpha	162	1772	-194
alpha	162	1773	-71
alpha	162	1774	-206
alpha	162	1775	-195
alpha	162	1776	-332
alpha	162	1777	21
alpha	162	1778	438
alpha	162	1779	-31
alpha	162	1780	-28
alpha	162	1781	373
alpha	162	1782	613
alpha	162	1783	99
alpha	162	1784	24
alpha	162	1785	313
alpha	162	1786	204
alpha	162	1787	4
alpha	162	1788	62
alpha	162	1789	12
alpha	162	1790	2
alpha	162	1791	40
alpha	162	1792	24
alpha	162	1795	8
alpha	162	1796	1
alpha	162	1799	0
alpha	162	1800	-9
alpha	162	1801	-1
alpha	162	1802	40
alpha	162	1803	112
alpha	162	1804	11
alpha	162	1805	2
alpha	162	1806	-1
alpha	162	1807	-28
alpha	162	1808	-38
alpha	162	1809	1
alpha	162	1810	-7
alpha	162	1811	-17
alpha	162	1812	-3
alpha	162	1814	-10
alpha	162	1815	-27
alpha	162	1816	-35
alpha	162	1817	-44
alpha	162	1818	-75
alpha	162	1819	-43
alpha	162	1820	-10
alpha	162	1821	-20
alpha	162	1822	-2
alpha	162	1823	-24
alpha	162	1824	-49
alpha	162	1825	-11
alpha	162	1826	-7
alpha	162	1827	68
alpha	162	1828	22
alpha	162	1829	32
alpha	162	1830	64
alpha	162	1831	-4
alpha	162	1847	8
alpha	162	1848	1
alpha	162	1849	1
alpha	162	1850	22
alpha	162	1851	6
alpha	162	1853	3
alpha	162	1854	5
alpha	163	1694	-1
alpha	163	1739	2
alpha	163	1740	16
alpha	163	1741	8
alpha	163	1742	25
alpha	163	1743	41
alpha	163	1744	150
alpha	163	1745	62
alpha	163	1746	9
alpha	163	1747	71
alpha	163	1748	173
alpha	163	1749	30
alpha	163	1750	11
alpha	163	1751	738
alpha	163	1752	402
alpha	163	1753	675
alpha	163	1754	123
alpha	163	1755	36
alpha	163	1756	-5
alpha	163	1757	11
alpha	163	1758	2
alpha	163	1768	-7
alpha	163	1769	-3
alpha	163	1770	-12
alpha	163	1771	-45
alpha	163	1772	-79
alpha	163	1773	-19
alpha	163	1774	-43
alpha	163	1775	-31
alpha	163	1776	-122
alpha	163	1777	22
alpha	163	1778	231
alpha	163	1779	-64
alpha	163	1780	-7
alpha	163	1781	71
alpha	163	1782	115
alpha	163	1783	-61
alpha	163	1784	-2
alpha	163	1785	28
alpha	163	1786	11
alpha	163	1787	70
alpha	163	1788	145
alpha	163	1789	25
alpha	163	1790	11
alpha	163	1791	51
alpha	163	1792	16
alpha	163	1795	0
alpha	163	1799	0
alpha	163	1800	0
alpha	163	1802	37
alpha	163	1803	64
alpha	163	1804	40
alpha	163	1805	4
alpha	163	1806	-4
alpha	163	1807	-5
alpha	163	1808	-13
alpha	163	1809	-2
alpha	163	1810	-6
alpha	163	1811	-5
alpha	163	1814	-7
alpha	163	1815	-26
alpha	163	1816	-18
alpha	163	1817	-25
alpha	163	1818	-70
alpha	163	1819	-16
alpha	163	1821	-1
alpha	163	1823	-8
alpha	163	1824	-13
alpha	163	1825	-2
alpha	163	1826	-3
alpha	163	1827	48
alpha	163	1828	19
alpha	163	1829	15
alpha	163	1830	21
alpha	163	1831	3
alpha	163	1847	0
alpha	163	1850	1
alpha	163	1851	0
alpha	164	1742	1
alpha	164	1743	4
alpha	164	1744	39
alpha	164	1745	-1
alpha	164	1747	6
alpha	164	1748	14
alpha	164	1751	16
alpha	164	1752	9
alpha	164	1753	87
alpha	164	1754	47
alpha	164	1755	1
alpha	164	1756	-1
alpha	164	1757	-1
alpha	164	1771	-9
alpha	164	1772	-22
alpha	164	1773	1
alpha	164	1774	8
alpha	164	1775	3
alpha	164	1776	-1
alpha	164	1778	13
alpha	164	1779	-22
alpha	164	1782	11
alpha	164	1783	-2
alpha	164	1786	10
alpha	164	1787	2
alpha	164	1788	18
alpha	164	1791	0
alpha	164	1803	3
alpha	164	1804	8
alpha	164	1807	-7
alpha	164	1808	1
alpha	164	1818	-3
alpha	164	1826	1
alpha	164	1827	-3
alpha	164	1828	-1
alpha	164	1830	3
alpha	165	1743	1
alpha	165	1744	22
alpha	165	1748	2
alpha	165	1751	33
alpha	165	1752	2
alpha	165	1753	71
alpha	165	1754	16
alpha	165	1778	2
alpha	165	1782	-3
alpha	165	1787	-1
alpha	165	1788	0
alpha	165	1804	1
alpha	165	1827	3
alpha	165	1828	-1
alpha	166	1743	0
alpha	166	1744	0
alpha	166	1753	31
alpha	166	1754	0
alpha	167	1753	1
alpha	174	1743	-1
alpha	174	1744	-1
alpha	174	1748	1
alpha	174	1751	-1
alpha	174	1752	-3
alpha	174	1753	-15
alpha	174	1754	-1
alpha	174	1774	1
alpha	174	1776	1
alpha	174	1778	6
alpha	174	1779	0
alpha	175	1740	-1
alpha	175	1741	-1
alpha	175	1742	-6
alpha	175	1743	-12
alpha	175	1744	-17
alpha	175	1745	-3
alpha	175	1747	-1
alpha	175	1748	3
alpha	175	1749	2
alpha	175	1750	0
alpha	175	1751	-26
alpha	175	1752	-12
alpha	175	1753	40
alpha	175	1754	46
alpha	175	1755	0
alpha	175	1756	-1
alpha	175	1757	0
alpha	175	1772	2
alpha	175	1773	1
alpha	175	1774	8
alpha	175	1775	6
alpha	175	1776	22
alpha	175	1777	10
alpha	175	1778	41
alpha	175	1779	28
alpha	175	1780	-1
alpha	175	1781	8
alpha	175	1782	6
alpha	175	1785	1
alpha	175	1786	2
alpha	175	1787	1
alpha	175	1811	-1
alpha	175	1815	-2
alpha	175	1818	1
alpha	175	1823	-1
alpha	175	1827	2
alpha	176	1742	-8
alpha	176	1743	-8
alpha	176	1744	-18
alpha	176	1745	-5
alpha	176	1746	1
alpha	176	1747	-1
alpha	176	1748	-15
alpha	176	1749	-2
alpha	176	1750	4
alpha	176	1751	-9
alpha	176	1752	7
alpha	176	1753	61
alpha	176	1754	48
alpha	176	1755	8
alpha	176	1756	-1
alpha	176	1757	-1
alpha	176	1772	2
alpha	176	1773	1
alpha	176	1774	8
alpha	176	1775	2
alpha	176	1776	16
alpha	176	1777	5
alpha	176	1778	59
alpha	176	1779	41
alpha	176	1780	1
alpha	176	1781	8
alpha	176	1782	23
alpha	176	1783	-1
alpha	176	1785	1
alpha	176	1786	2
alpha	176	1787	1
alpha	176	1804	-1
alpha	176	1807	-1
alpha	176	1808	-2
alpha	176	1811	-2
alpha	176	1815	5
alpha	176	1823	-1
alpha	176	1824	-1
alpha	176	1827	1
alpha	185	1753	-2
alpha	188	1742	1
alpha	188	1743	9
alpha	188	1744	1
alpha	188	1753	3
alpha	188	1787	16
alpha	188	1823	-30
alpha	188	1824	-1
alpha	188	1827	3
alpha	189	1740	-1
alpha	189	1741	2
alpha	189	1742	74
alpha	189	1743	209
alpha	189	1744	115
alpha	189	1745	3
alpha	189	1747	3
alpha	189	1748	4
alpha	189	1751	-16
alpha	189	1752	1
alpha	189	1753	-22
alpha	189	1754	1
alpha	189	1776	-1
alpha	189	1777	-1
alpha	189	1778	-38
alpha	189	1782	-40
alpha	189	1785	-33
alpha	189	1786	46
alpha	189	1787	1134
alpha	189	1788	155
alpha	189	1790	3
alpha	189	1791	2
alpha	189	1802	1
alpha	189	1818	0
alpha	189	1821	1
[truncated: 23,021 more rows]
