# Supplementary material for: Cryo-ET and MD simulations reveal that dynein-2 is tuned for binding to the A-tubule of the ciliary doublet
Source: EMBO J. 2025 Nov 26;44(24):7677–701. doi: 10.1038/s44318-025-00648-1 (PMC12706001; doi:10.1038/s44318-025-00648-1)
Supplement: Supplementary file 7 — Source data Fig. 5 [file 44318_2025_648_MOESM7_ESM.zip › Figure 5/5C-D/percentage_COM_PF2_2.txt]

PTM_4dimer_dyneinMTBD_low_high_1 
0.42 9.18 4.06 
3.83 28.45 17.98 
5.29 22.22 1.94 
6.63335
PTM_4dimer_dyneinMTBD_low_high_2 
0.42 5.77 12.86 
2.72 20.74 12.24 
7.29 15.27 11.20 
11.4994
PTM_4dimer_dyneinMTBD_low_high_3 
0.71 6.42 7.49 
3.94 33.71 15.72 
1.33 14.25 2.47 
13.9704
PTM_4dimer_dyneinMTBD_low_high_Y1 
6.27 29.19 8.32 
9.92 15.75 6.93 
0.27 3.16 0.22 
19.956
PTM_4dimer_dyneinMTBD_low_high_Y2 
1.63 6.64 7.93 
11.52 28.51 7.96 
6.68 10.41 4.60 
14.1164
PTM_4dimer_dyneinMTBD_low_high_Y3 
4.98 9.25 12.89 
2.90 13.09 14.58 
0.57 6.76 8.78 
26.2075
PTM_4dimer_dyneinMTBD_low_high_WT 
0.52 7.13 8.14 
3.50 27.63 15.31 
4.63 17.24 5.20 
10.7011
PTM_4dimer_dyneinMTBD_low_high_Y 
4.29 15.03 9.72 
8.11 19.11 9.83 
2.51 6.78 4.53 
20.0933
